# Supplementary material for: Transcriptome and DNA methylation analysis reveals molecular mechanisms underlying intrahepatic cholangiocarcinoma progression
Source: J Cell Mol Med. 2021 May 19;25(13):6373–87. doi: 10.1111/jcmm.16615 (PMC8256365; doi:10.1111/jcmm.16615)
Supplement: Supplementary file 1 — Table S1 [file JCMM-25-6373-s002.xlsx]

## Sheet: Table_S1_gene_module_assignment
gene	module
C7	black
CRYAB	black
LAMC3	black
DCN	black
DPT	black
FCER1A	black
COLEC11	black
MFAP4	black
C1orf186	black
SVEP1	black
FBLN1	black
GPC3	black
SRPX	black
FBLN2	black
HSPB6	black
SLCO2A1	black
FOXC1	black
NLRP2	black
INMT	black
RGS5	black
CRISPLD2	black
TGFBR3	black
PTGIS	black
VWF	black
SPON1	black
APLNR	black
SMOC2	black
PDGFRA	black
RBP1	black
NDN	black
SERPINF1	black
MGP	black
PLAC9	black
LAMA2	black
GATA5	black
CH25H	black
FBLN5	black
CYBRD1	black
SPARCL1	black
NCALD	black
SV2B	black
FLRT2	black
MAMDC2	black
PODN	black
CTSG	black
RERGL	black
PLCXD3	black
SSPO	black
FRZB	black
HTR2B	black
ADAMTS1	black
ATP6V1B1	black
RBPMS2	black
RCAN2	black
GAS1	black
EFHD1	black
TSPAN7	black
MMRN1	black
FABP4	black
CCDC146	black
RNF150	black
CLDN5	black
TMOD1	black
TCF4	black
FXYD6	black
RAB7B	black
LRRC32	black
RASL11B	black
C9orf61	black
TBX2	black
ADRA2A	black
CALCA	black
FAM124B	black
SMARCD3	black
OLFML1	black
SOSTDC1	black
CLEC3B	black
FAM162B	black
TLR5	black
GEM	black
CBX6	black
CCDC3	black
RICH2	black
PCDH20	black
LOC100128252	black
MEF2C	black
ADAMTSL2	black
RIMS3	black
KCNK17	black
PDE1A	black
PRICKLE1	black
C16orf30	black
SUSD2	black
TMEM204	black
KIAA0672	black
CALCB	black
ARMCX2	black
ADAMTS9	black
GJA4	black
COL14A1	black
ENG	black
PGCP	black
NFIA	black
IRX2	black
BHLHE22	black
SLIT3	black
DCPS	black
MGC16121	black
CTSF	black
CALCRL	black
LZTS1	black
PCDH17	black
ZFP82	black
VASN	black
HEYL	black
ID3	black
ATOH8	black
CAND2	black
PRND	black
GNG11	black
EBF1	black
FLJ21986	black
C1orf21	black
ZBTB16	black
MYH10	black
GGT5	black
SLIT2	black
ADAMTSL3	black
DPYSL2	black
RAMP3	black
FOXF1	black
GSTM2	black
SOD3	black
RASL12	black
KLF9	black
ACVRL1	black
GPBAR1	black
DBC1	black
SEMA5A	black
PTPRM	black
LRRC17	black
SCAMP5	black
C2orf40	black
RASIP1	black
BCL11A	black
IGFBP7	black
TGFB3	black
ZSCAN18	black
FOXS1	black
NTF3	black
MPDZ	black
SIK1	black
SETBP1	black
CYGB	black
FHL1	black
KIAA1683	black
TMEM98	black
ENPEP	black
FLJ11235	black
RHOJ	black
CDH5	black
HIGD1B	black
KRBA1	black
PNPLA7	black
SOX18	black
PTPRB	black
HEY2	black
ADCY4	black
CLEC14A	black
TEAD2	black
CD93	black
LOC730525	black
SOBP	black
SLC14A1	black
TUSC1	black
TEK	black
MAPK15	black
TIE1	black
APOLD1	black
SDPR	black
ELTD1	black
BCL6B	black
COL4A4	black
STAB1	black
DTX1	black
EMCN	black
MYL5	black
HSPA12B	black
LOC728216	black
C20orf160	black
RAI2	black
DLL1	black
FZD4	black
LDB2	black
ZNF135	black
SPRY1	black
GPR4	black
ECSCR	black
OGN	black
PCDH12	black
ITGA9	black
WDR66	black
TMEM100	black
JAM2	black
OSR1	black
RECK	black
PECAM1	black
LHFP	black
RBP7	black
TSC22D3	black
GNG7	black
S1PR1	black
CHST10	black
ANGPT1	black
GPR116	black
HES5	black
MAEL	black
CRIPAK	black
ITPRIP	black
CMAH	black
WIPI1	black
ECM2	black
HECW2	black
TCF21	black
IPW	black
THBS3	black
KANK2	black
LRP3	black
LOC732075	black
TSHZ1	black
VASH1	black
TKTL1	black
FZD8	black
PGF	black
FXYD1	black
PRSS35	black
FBXL7	black
TUB	black
NOTCH4	black
C3orf54	black
PGM5	black
HLX	black
NGFR	black
HEG1	black
ARHGAP24	black
SMAD6	black
CYYR1	black
ITGA10	black
TMEM88	black
PER3	black
NFIX	black
PEAR1	black
ESAM	black
SHANK3	black
PLVAP	black
PLD5	black
C21orf7	black
EPOR	black
LTBP4	black
SLC25A34	black
UNC13B	black
C21orf2	black
FLJ42875	black
LDLRAP1	black
DAAM2	black
ZNF286C	black
LMO2	black
ZNF594	black
LOC650003	black
DISP1	black
ZNF177	black
SIX5	black
NR2F2	black
SHISA3	black
ZNF559	black
LOC285943	black
PPM1F	black
EML1	black
SCNN1D	black
LOC728448	black
C19orf64	black
GUCY1A2	black
REM1	black
LOC653583	black
CPSF1	black
NGF	black
MAGEE1	black
MAP2	black
NOTCH1	black
ZNF350	black
HLA-DRB5	blue
HLA-DRB1	blue
CRP	blue
LOC647506	blue
APCS	blue
LOC652493	blue
LOC642113	blue
LOC652694	blue
LOC649923	blue
LOC647450	blue
CLDN2	blue
CFTR	blue
HLA-A29.1	blue
C4BPA	blue
C4orf7	blue
LOC651751	blue
GC	blue
IGJ	blue
CXCL6	blue
CEACAM7	blue
IGLL1	blue
PI3	blue
UBD	blue
ANKRD1	blue
CXCL9	blue
APOD	blue
CCL19	blue
C6	blue
INDO	blue
C5	blue
IDO1	blue
CCL20	blue
TNFRSF11B	blue
LYZ	blue
LOC652775	blue
HSD11B1	blue
SNORD3C	blue
LOC653879	blue
NR1H4	blue
RARRES1	blue
ABCB1	blue
LOC652102	blue
CXCL10	blue
XIST	blue
JSRP1	blue
LYPD6B	blue
CDH2	blue
AQP9	blue
SUCNR1	blue
HLA-DQA1	blue
GBP5	blue
GZMB	blue
MT1M	blue
S100A9	blue
DARC	blue
CFH	blue
LOC100133678	blue
PTGDS	blue
SERPINE1	blue
MMP9	blue
TMPRSS6	blue
UNC5A	blue
S100A8	blue
CCL13	blue
SNORD3A	blue
HLA-DQB2	blue
TMEM45A	blue
LOC731682	blue
IFI27	blue
APOC1	blue
KYNU	blue
GZMK	blue
HLA-DRB6	blue
CCL8	blue
SNAP25	blue
LTB	blue
CD3D	blue
CD8A	blue
C3	blue
LOC401845	blue
SNORD3D	blue
LOC642073	blue
LOC728835	blue
GPX2	blue
ERAP2	blue
IL8	blue
LOC645638	blue
F13A1	blue
MGC29506	blue
GPR126	blue
TMEM176A	blue
MSTP9	blue
ADAMDEC1	blue
LOC100133583	blue
CYP1B1	blue
S100A4	blue
GZMA	blue
CXCL12	blue
CD1A	blue
OLFM1	blue
CX3CL1	blue
MARCO	blue
GBP4	blue
IL7R	blue
CPVL	blue
IFI44L	blue
CCL21	blue
HLA-DQB1	blue
CCL5	blue
C19orf59	blue
CD48	blue
SNCAIP	blue
CCL2	blue
LOC649210	blue
BCAT1	blue
PAEP	blue
PTGFR	blue
NNMT	blue
HSPB8	blue
LAG3	blue
PRSS1	blue
MS4A6A	blue
FGL2	blue
ENPP2	blue
CXCL13	blue
PRODH	blue
FHOD3	blue
CD163	blue
SNX10	blue
GBP1	blue
APOE	blue
CXCL1	blue
CCL4L2	blue
LOC730415	blue
HLA-DPA1	blue
C1QB	blue
SPOCK2	blue
M160	blue
STAT4	blue
OLR1	blue
SIGLEC10	blue
NCF2	blue
IL6	blue
CCL4L1	blue
KLRB1	blue
RARRES3	blue
IL1B	blue
CYP21A2	blue
TMEM176B	blue
PLA2G7	blue
IFITM1	blue
GTSF1	blue
PAPLN	blue
SERPINA3	blue
LOC100134331	blue
ERP27	blue
ZC3H12A	blue
GZMH	blue
HLA-DRA	blue
C4B	blue
FPR1	blue
EFEMP1	blue
RGS1	blue
CD2	blue
FPR3	blue
LAT2	blue
MCOLN2	blue
CXCL2	blue
MAST4	blue
SOD2	blue
FAM46C	blue
FAM107A	blue
CD52	blue
C20orf46	blue
BEX4	blue
LYPD6	blue
ALOX5AP	blue
FCN1	blue
NKG7	blue
CCL3L3	blue
TRIM22	blue
CD38	blue
CFB	blue
CD86	blue
C2	blue
MOBKL2B	blue
FAM65C	blue
FCGR1A	blue
GPNMB	blue
EPSTI1	blue
RARRES2	blue
MT1X	blue
C20orf127	blue
FCER1G	blue
SRGN	blue
MSC	blue
CXCL11	blue
EOMES	blue
MTE	blue
HLA-DPB1	blue
TGFB2	blue
CCL18	blue
C1QC	blue
CLEC5A	blue
MMD	blue
CHPT1	blue
SIGLEC14	blue
TNF	blue
EBI2	blue
CFI	blue
C4A	blue
CCR7	blue
CD27	blue
C1S	blue
GAD1	blue
STX11	blue
GADD45G	blue
CD96	blue
APBB1IP	blue
HLA-DOA	blue
FAM113B	blue
FOLR2	blue
HLA-DRB4	blue
CXCR4	blue
PLEK	blue
GLIPR1	blue
IL33	blue
GYPC	blue
GPX3	blue
IL4I1	blue
TBC1D10C	blue
CYBB	blue
HOXD1	blue
IGSF6	blue
IFIT3	blue
FCGR1B	blue
SEMA3A	blue
MT2A	blue
IL10RA	blue
CD6	blue
ACP5	blue
C1QA	blue
LCP1	blue
IL2RB	blue
PLA1A	blue
P8	blue
RGS2	blue
FAIM3	blue
SLAMF8	blue
TLR7	blue
MS4A7	blue
CD74	blue
GNLY	blue
GNA15	blue
PDE4D	blue
BATF	blue
IRAK3	blue
VCAM1	blue
CD69	blue
AIF1	blue
FAM169B	blue
OAS1	blue
MT1A	blue
ITK	blue
LOC651898	blue
LY96	blue
IRAK2	blue
CD300LF	blue
SCPEP1	blue
UCP2	blue
EBI3	blue
ISG15	blue
CD247	blue
CCL3	blue
CAMK1G	blue
RUNDC3B	blue
IFI44	blue
ATHL1	blue
IFI30	blue
EPB41L3	blue
NCKAP1L	blue
PSTPIP2	blue
SELL	blue
SDS	blue
RASGRP1	blue
HAPLN3	blue
PVALB	blue
IFIT2	blue
MT1F	blue
C1orf162	blue
TNFSF13B	blue
CASP1	blue
RNF144B	blue
KAL1	blue
PSMB9	blue
CCL3L1	blue
BHLHB3	blue
CTSS	blue
ICAM1	blue
RSAD2	blue
HLA-DOB	blue
SERPINA1	blue
PTPRCAP	blue
TYROBP	blue
TLR1	blue
LOC387882	blue
HLA-DMB	blue
PTGER2	blue
RNASE6	blue
PLA2G4C	blue
HERC5	blue
CD44	blue
NUPR1	blue
VSIG4	blue
SKAP1	blue
SNORD13	blue
SLC2A5	blue
OSM	blue
RRAD	blue
TMEM154	blue
IL32	blue
NCF1C	blue
HCLS1	blue
TNFRSF17	blue
GPX7	blue
CD14	blue
SLC31A2	blue
SGK1	blue
FADS1	blue
IRF1	blue
CD7	blue
GUCY1A3	blue
NAPSB	blue
PMP22	blue
SAMD9L	blue
LOC642131	blue
TMEM22	blue
TMEM71	blue
GBP3	blue
WASPIP	blue
ABLIM2	blue
CHRDL2	blue
DOCK8	blue
KCNJ8	blue
MAFB	blue
BNIP3	blue
MAPK12	blue
ITGAL	blue
FAM65B	blue
TNFSF10	blue
SLC47A1	blue
HLA-DMA	blue
REG3A	blue
ITGAD	blue
MAMLD1	blue
PLCB2	blue
MT1E	blue
ITGB2	blue
BST2	blue
GK	blue
VPREB3	blue
CD53	blue
STAMBPL1	blue
MAL	blue
LOC100134361	blue
MIR1978	blue
LIME1	blue
MR1	blue
LOC100129681	blue
HAVCR2	blue
GHRL	blue
SLC2A6	blue
TXNIP	blue
NCF1	blue
CLEC4A	blue
MX2	blue
XAF1	blue
C6orf105	blue
CLECL1	blue
FAM89A	blue
KIR2DL3	blue
FBLN7	blue
P2RY5	blue
MAP3K8	blue
MTAP	blue
SLC9A9	blue
OASL	blue
LRMP	blue
POU2AF1	blue
NELL2	blue
TGM2	blue
AMICA1	blue
CD33	blue
PVRIG	blue
EGFL6	blue
EMILIN2	blue
LST1	blue
PARVG	blue
SLC15A3	blue
GNG12	blue
TMEM140	blue
ELFN2	blue
STOM	blue
HLA-B	blue
NINJ2	blue
HCST	blue
SLFN11	blue
HMOX1	blue
FAM38B	blue
TRPV6	blue
LILRA2	blue
ERV3	blue
ACAA2	blue
GIMAP6	blue
ZNF518B	blue
GVIN1	blue
CD37	blue
MX1	blue
CSF1R	blue
IFI6	blue
FAM26F	blue
LYVE1	blue
HK3	blue
FAM129A	blue
IL18R1	blue
CD209	blue
ASCL2	blue
CGNL1	blue
APOL2	blue
ST3GAL5	blue
DOCK2	blue
ARHGAP4	blue
SGK	blue
EMP3	blue
PSCD4	blue
ZNF683	blue
ACOT7	blue
CXCR6	blue
ARMCX1	blue
OLFML3	blue
PRKAR1A	blue
BATF2	blue
TNFAIP3	blue
LOC647322	blue
LOC648517	blue
PLSCR4	blue
CD300A	blue
RTP4	blue
CD4	blue
SLCO2B1	blue
APOBEC3G	blue
ABHD3	blue
TRPM2	blue
SLC1A3	blue
G0S2	blue
PLEKHF1	blue
GIMAP4	blue
SOCS2	blue
TNFRSF1B	blue
LY86	blue
NPL	blue
LOC441019	blue
RFTN1	blue
WAS	blue
IL1R1	blue
OAS2	blue
PIM2	blue
HCP5	blue
BTBD11	blue
LHX2	blue
BTN3A3	blue
GIMAP5	blue
GIMAP8	blue
PROS1	blue
GLIPR2	blue
SEMA4A	blue
RSPO3	blue
ARHGAP9	blue
PRF1	blue
TSPAN33	blue
HLA-DRB3	blue
MIR155HG	blue
GNE	blue
STAT1	blue
SLA	blue
FCRLA	blue
LOC647460	blue
IL18RAP	blue
NCF4	blue
C10orf54	blue
RAC2	blue
CFD	blue
PMAIP1	blue
LOC100128975	blue
ST3GAL6	blue
CCDC151	blue
CORO1A	blue
ZCCHC11	blue
IFNG	blue
BIRC3	blue
BTN3A2	blue
IL23A	blue
TMTC1	blue
RENBP	blue
CCR1	blue
RNASE1	blue
TIMP2	blue
CD19	blue
GLDN	blue
RND3	blue
AIM2	blue
AOAH	blue
LOC654096	blue
TAP1	blue
ME1	blue
CARD9	blue
WISP2	blue
MPP1	blue
SCARNA9	blue
ARHGAP15	blue
DUSP5	blue
LOC100132395	blue
GJD3	blue
SP140	blue
ID2	blue
FCGR1C	blue
TPST1	blue
LOC390940	blue
ACAT1	blue
SLC39A8	blue
TFPI2	blue
JAK1	blue
LAPTM5	blue
DFNA5	blue
ISG20	blue
LOC100130229	blue
OSCAR	blue
NAMPT	blue
TM6SF1	blue
TLR8	blue
CD72	blue
RNASET2	blue
ITGAM	blue
DIO3OS	blue
MDFIC	blue
OSMR	blue
LOC339290	blue
ZBP1	blue
SYK	blue
SASH3	blue
MIR302C	blue
IGFBP4	blue
C1orf24	blue
SPI1	blue
NOD2	blue
ZEB2	blue
ZMYND15	blue
IGLL3	blue
DUSP1	blue
ARHGAP22	blue
WARS	blue
FAM20A	blue
SNORA12	blue
LOC728855	blue
LPCAT2	blue
ZNF626	blue
LAX1	blue
JAK2	blue
HLA-H	blue
IFI16	blue
EMR2	blue
FBXO6	blue
SH2D1A	blue
ATP2B4	blue
AKAP7	blue
ARHGEF6	blue
KLHL5	blue
HCK	blue
DPYD	blue
IKZF1	blue
SLFN13	blue
AP1S2	blue
DAB2	blue
AXL	blue
GADD45B	blue
DOCK11	blue
ITPR1	blue
ACACB	blue
LOC400759	blue
HSD17B14	blue
PTGER4	blue
KIAA1949	blue
C14orf149	blue
IRF8	blue
ACAP1	blue
RGS18	blue
ZDHHC14	blue
PBX3	blue
SESTD1	blue
BEX1	blue
LOC439949	blue
MICB	blue
CILP	blue
HSH2D	blue
KIAA0367	blue
FGD3	blue
ITGB1	blue
FMO2	blue
TXNRD1	blue
HLA-F	blue
PPAP2A	blue
ARHGAP30	blue
FGR	blue
CLEC2B	blue
SLAMF6	blue
HLA-G	blue
FAM43A	blue
PILRA	blue
TYRO3	blue
DOCK10	blue
INPP5D	blue
TRIB2	blue
ADA	blue
ASB9	blue
ENTPD1	blue
SUSD3	blue
GBP2	blue
TLR4	blue
ZNF671	blue
TPST2	blue
ERN1	blue
LAIR2	blue
CLIP4	blue
DDX60L	blue
MYO1G	blue
ADAP2	blue
GMFG	blue
TYMP	blue
BATF3	blue
SLAIN1	blue
ITGB7	blue
BTK	blue
TBXAS1	blue
SLC46A3	blue
PLCL2	blue
CHI3L1	blue
CST7	blue
GIMAP1	blue
C3AR1	blue
RASSF4	blue
CD40	blue
CD83	blue
CMTM2	blue
SERPINB8	blue
FCGR2B	blue
RGL1	blue
GPRIN3	blue
SP5	blue
LOC649143	blue
LOC392437	blue
DRAM1	blue
IER5	blue
C1orf54	blue
PLCG2	blue
ADORA3	blue
LPXN	blue
KCNJ2	blue
CLC	blue
IL34	blue
ABCA1	blue
CXCR3	blue
LOC88523	blue
MAP4K1	blue
PLTP	blue
LOC647886	blue
FAM92A1	blue
GLRX	blue
IFIT1	blue
ROBO3	blue
UBE2L6	blue
SEMA4D	blue
CD1C	blue
TRAF3IP3	blue
VAV1	blue
LOC729970	blue
RCAN1	blue
C5AR1	blue
LOC648470	blue
MYO5A	blue
GPSM3	blue
CHN2	blue
CIITA	blue
SNORD99	blue
EVI2A	blue
SERPING1	blue
CD3G	blue
P2RY8	blue
LAMP3	blue
CTSL1	blue
GSTM4	blue
AKR1B1	blue
LIX1L	blue
CRKRS	blue
CCL26	blue
BMF	blue
VMO1	blue
FNBP1	blue
ZNF131	blue
SOCS1	blue
PSTPIP1	blue
TMEM149	blue
PSMB8	blue
ITPR2	blue
DDX60	blue
ASB16	blue
ARHGDIB	blue
RRAGD	blue
GAL3ST4	blue
C18orf1	blue
ITM2A	blue
BLVRA	blue
LGI2	blue
DOK2	blue
TXNDC5	blue
RAB3IL1	blue
IL27RA	blue
KLHL6	blue
LITAF	blue
ZNF439	blue
ICOS	blue
SLC7A7	blue
P2RX7	blue
FERMT3	blue
LRRCC1	blue
LACTB	blue
HSPC157	blue
PPTC7	blue
N4BP2L1	blue
LAP3	blue
KLRG1	blue
LIPA	blue
SPHK1	blue
MS4A4A	blue
CCDC109B	blue
LOC649362	blue
LOC442535	blue
PPP1R16B	blue
NLRP3	blue
DENND3	blue
DPEP2	blue
C5orf39	blue
GNG2	blue
SLC43A2	blue
HSPBL2	blue
FAR2	blue
GPR65	blue
SPATA13	blue
GNAQ	blue
LOC338758	blue
IKBKE	blue
JAZF1	blue
EVL	blue
LHX6	blue
ROBO1	blue
IL1RN	blue
CD47	blue
MIAT	blue
CRIM1	blue
CCRN4L	blue
NRSN2	blue
CCL22	blue
LOC731486	blue
CX3CR1	blue
FYN	blue
LHFPL2	blue
KLF2	blue
PDE4B	blue
LPIN1	blue
PLEKHO2	blue
AADACL1	blue
CYTH4	blue
ECGF1	blue
FAM179A	blue
TBC1D9	blue
IFNGR1	blue
CTSO	blue
LOC730256	blue
NAPSA	blue
GAPT	blue
ATP8B4	blue
ABI3	blue
RASGRP3	blue
LOC652126	blue
RNASE2	blue
SAT1	blue
PKD2L1	blue
SCLY	blue
LOC728014	blue
DYSF	blue
SDC2	blue
DNLZ	blue
TP53INP1	blue
ICAM2	blue
SAMSN1	blue
MNDA	blue
LOC339192	blue
PIR	blue
ELL2	blue
AKNA	blue
RASAL3	blue
LOC100131845	blue
PHCA	blue
GIMAP2	blue
PAG1	blue
TNFAIP8L3	blue
SNORA61	blue
PRCP	blue
LOC647349	blue
SRXN1	blue
LOC648189	blue
RHBDF2	blue
MERTK	blue
CSF3R	blue
SIRPA	blue
PARP12	blue
HERC6	blue
C1R	blue
TREM2	blue
GBGT1	blue
TMEM170B	blue
SLAMF1	blue
C18orf10	blue
LOC399942	blue
LOC728537	blue
PTPRC	blue
SSBP2	blue
PSMC4	blue
PPAP2B	blue
PPP1R3F	blue
LOC644774	blue
PTAFR	blue
LOC283932	blue
WNT4	blue
CBR1	blue
LYN	blue
ZNF788	blue
AMY2B	blue
RRBP1	blue
ANK2	blue
LOC647108	blue
PLSCR1	blue
UBA7	blue
CYSLTR1	blue
C1RL	blue
EAF2	blue
RP2	blue
TRIM24	blue
MICAL1	blue
YPEL2	blue
DPEP1	blue
HS3ST2	blue
RAB32	blue
MSN	blue
PLS3	blue
LOC643985	blue
FBXW5	blue
LGALS9	blue
KCTD12	blue
ME3	blue
RASGRP2	blue
CDC20B	blue
UBE2E2	blue
MFNG	blue
NFKBIA	blue
CBR3	blue
ADRB2	blue
FCGR3B	blue
NPC2	blue
PRNP	blue
ACADM	blue
CKAP4	blue
NCK1	blue
CUGBP2	blue
SLC27A3	blue
LOC651143	blue
ABCD1	blue
BAP1	blue
CAMP	blue
PSORS1C1	blue
FUCA1	blue
SYTL3	blue
MGC72080	blue
ALPK1	blue
LRRC33	blue
LOC389386	blue
FES	blue
NKX3-1	blue
C17orf60	blue
VAMP5	blue
STARD3NL	blue
AGTRAP	blue
WWC3	blue
IFIH1	blue
C17orf87	blue
EIF4E3	blue
SDCBP	blue
HSF1	blue
LOC100133866	blue
GLB1L	blue
MGC16384	blue
ABCA6	blue
LEPROT	blue
RGS10	blue
CSN3	blue
LOC647195	blue
GPR84	blue
LOC100129201	blue
C5orf41	blue
SLAMF7	blue
CHRD	blue
PRKCQ	blue
PTPRO	blue
MMP25	blue
IRF5	blue
BCL6	blue
MYO1B	blue
DUSP2	blue
GCHFR	blue
APOBEC3H	blue
TSPAN4	blue
LOC648984	blue
HSPA6	blue
CAMK1D	blue
TCN2	blue
CCRL2	blue
FYB	blue
NRP1	blue
LOC100132510	blue
LOC401397	blue
SLC9A7	blue
C6orf190	blue
FCGR2A	blue
RGL4	blue
ME2	blue
CACNA1I	blue
FLI1	blue
JUNB	blue
ETV7	blue
GM2A	blue
RCSD1	blue
CCL7	blue
RNFT1	blue
MEOX1	blue
PRIC285	blue
NR1H3	blue
LOC727820	blue
PGM1	blue
SESN1	blue
WBP5	blue
IFI35	blue
XBP1	blue
DUSP10	blue
CAMKK2	blue
ATP1B3	blue
GMPR	blue
SLCO3A1	blue
SPIRE1	blue
EPB41L5	blue
C12orf49	blue
AKIRIN1	blue
MGC15763	blue
CEP110	blue
DMXL2	blue
LRRC25	blue
LOC643733	blue
DDX58	blue
ZNF334	blue
SQRDL	blue
ALS2CR4	blue
NFIL3	blue
KIF5C	blue
LYL1	blue
FRMD3	blue
GBE1	blue
GSDM1	blue
ITGAV	blue
GADD45A	blue
ST8SIA4	blue
IFIT5	blue
NLGN4X	blue
LOC728431	blue
SMAD7	blue
NFKBIZ	blue
STAT5A	blue
LOC401233	blue
ACAP2	blue
IDH1	blue
TAP2	blue
CD79B	blue
ORAI1	blue
REG1A	brown
TCN1	brown
CST1	brown
GSTT1	brown
SFRP2	brown
COMP	brown
TACSTD2	brown
KRT6A	brown
AHNAK2	brown
MMP7	brown
PROM1	brown
PRRX2	brown
C5orf46	brown
CLIC6	brown
COL10A1	brown
MMP12	brown
ACTG2	brown
COL22A1	brown
MMP11	brown
KIAA1199	brown
TUBB3	brown
KRT81	brown
LEMD1	brown
IRX3	brown
C20orf103	brown
PNCK	brown
FNDC1	brown
GRP	brown
SPOCK1	brown
WNT5A	brown
CRABP2	brown
GREM1	brown
FCGBP	brown
POSTN	brown
LOC100134294	brown
MXRA5	brown
SULF1	brown
PDPN	brown
C7orf10	brown
CXCL14	brown
COL7A1	brown
ENO2	brown
COL8A1	brown
THBS2	brown
STMN2	brown
PSORS1C3	brown
WNT5B	brown
IGFL2	brown
VCAN	brown
CTHRC1	brown
SLN	brown
DMBT1	brown
TMEM119	brown
COL1A1	brown
SERTAD4	brown
FLNC	brown
ABI3BP	brown
CGB1	brown
SLC16A3	brown
LAMC2	brown
PAMR1	brown
COLEC12	brown
TMEM158	brown
LOC100134265	brown
KLK6	brown
CPA3	brown
NTM	brown
KRT7	brown
PLAU	brown
C15orf52	brown
C1orf133	brown
COL5A2	brown
TPSAB1	brown
FLRT3	brown
MGC102966	brown
GJC2	brown
EPHB6	brown
AEBP1	brown
NDUFA4L2	brown
COL6A3	brown
COL1A2	brown
LMTK3	brown
LRRC26	brown
ALPK2	brown
LOX	brown
FAP	brown
CST2	brown
LUM	brown
MMP10	brown
AXIN2	brown
SERPINE2	brown
COL5A1	brown
SLC24A3	brown
THBS1	brown
ALDH1A3	brown
TNC	brown
LOC346887	brown
CYR61	brown
FZD2	brown
SRPX2	brown
WFDC1	brown
CDH11	brown
SCG5	brown
SLITRK4	brown
C5orf23	brown
FLJ22536	brown
TNNT1	brown
PTGES	brown
SYT17	brown
IGFBP6	brown
GJA1	brown
COL15A1	brown
PARM1	brown
LOC493869	brown
RHOBTB3	brown
CTXN1	brown
CNN1	brown
SHISA2	brown
PTK7	brown
TAGLN	brown
SLC11A1	brown
HOXB2	brown
HOXA5	brown
TPSB2	brown
PDLIM3	brown
TIMP3	brown
MEG3	brown
ANO1	brown
PLAT	brown
RAMP1	brown
CTSK	brown
CLDN11	brown
COL3A1	brown
BAPX1	brown
TGFBI	brown
ITGA11	brown
CRIP1	brown
SFRP1	brown
ONECUT2	brown
FLJ35258	brown
VANGL2	brown
KLK5	brown
COL11A1	brown
CPXM2	brown
SEPT3	brown
MLLT11	brown
SCUBE2	brown
NOV	brown
VLDLR	brown
APCDD1L	brown
PNMA2	brown
TMEM16A	brown
WNT7A	brown
EMILIN1	brown
ADM	brown
NR2F1	brown
CHN1	brown
FSTL3	brown
ANXA1	brown
SLC16A10	brown
S100A3	brown
ADAM19	brown
NXN	brown
FN1	brown
WNT2	brown
TMEM47	brown
GPC4	brown
C4orf18	brown
CGB5	brown
RGS16	brown
DPYSL3	brown
MYH11	brown
NOX4	brown
STC2	brown
TRIM29	brown
EMP1	brown
KCNMB1	brown
HS3ST3A1	brown
TSKU	brown
STMN3	brown
KIAA0363	brown
PXDN	brown
UCHL1	brown
BACE2	brown
KANK4	brown
SLC2A3	brown
CDKN2B	brown
MYL9	brown
COX7A1	brown
TMEM200A	brown
SPON2	brown
COL6A2	brown
LEPREL1	brown
ROR2	brown
CSPG4	brown
LOC399959	brown
LEPREL2	brown
CD248	brown
PALLD	brown
TPM2	brown
SULF2	brown
ZNF462	brown
EPDR1	brown
TMEM130	brown
IGFBP5	brown
KISS1R	brown
PLOD2	brown
CATSPER1	brown
MMP3	brown
EFEMP2	brown
KLHL35	brown
PAPPA	brown
SERP2	brown
PDGFRL	brown
SELM	brown
OLFML2B	brown
FRMD6	brown
HSPB7	brown
EDNRA	brown
FOXF2	brown
KCNS1	brown
NPDC1	brown
DCBLD2	brown
FLJ14213	brown
C14orf78	brown
TREM1	brown
LTBP2	brown
LHB	brown
LOC100134134	brown
FILIP1L	brown
GPX8	brown
TSHZ2	brown
GLT8D2	brown
RASD2	brown
A4GALT	brown
CARD11	brown
MOXD1	brown
TWIST1	brown
LOC400578	brown
SGCE	brown
NES	brown
PDGFC	brown
COL6A1	brown
ARID5B	brown
DNAH2	brown
RCN3	brown
C4orf31	brown
GFPT2	brown
CDKN1C	brown
CPZ	brown
TLE2	brown
LARP6	brown
PCOLCE	brown
FMOD	brown
ODZ4	brown
NKD2	brown
VGLL3	brown
COL16A1	brown
RIMKLB	brown
ANKRD38	brown
FGD5	brown
FKBP10	brown
PPFIA4	brown
LOC727882	brown
DDIT4	brown
SNAI2	brown
TLE6	brown
CCND2	brown
THY1	brown
ITGBL1	brown
EGR2	brown
KCND2	brown
AFAP1L2	brown
CERCAM	brown
LXN	brown
TNFSF4	brown
TMEM136	brown
CHSY3	brown
SGCA	brown
CLIP3	brown
PPBP	brown
C1QTNF5	brown
ANGPTL2	brown
LOC642412	brown
STK32B	brown
MFGE8	brown
XYLT1	brown
COL13A1	brown
BEAN	brown
CALB2	brown
PLXDC2	brown
LOC100132535	brown
HDC	brown
MN1	brown
MKX	brown
GPR124	brown
DACT1	brown
PROCR	brown
LOC100131139	brown
CDH13	brown
MSRB3	brown
ACTA2	brown
FSTL1	brown
TRPC1	brown
BEND5	brown
CXCR7	brown
ITGA1	brown
LPHN2	brown
FLJ41603	brown
ARL4C	brown
PDGFRB	brown
BASP1	brown
CHST15	brown
CORIN	brown
LOC642559	brown
AOC3	brown
DACT3	brown
FER1L3	brown
VIM	brown
LEF1	brown
RPL39L	brown
LOC651397	brown
CACNB3	brown
TANC2	brown
MGC24103	brown
ASAP3	brown
NAV1	brown
ALDH1A2	brown
PMEPA1	brown
FAM174B	brown
PHLDA3	brown
ODZ3	brown
IL1A	brown
CHST3	brown
RAB31	brown
MAP1A	brown
SPARC	brown
CTGF	brown
ARHGEF19	brown
C10orf10	brown
PAPSS2	brown
GFOD1	brown
COL4A5	brown
C11orf41	brown
SCG2	brown
PRKCDBP	brown
MYOF	brown
SSPN	brown
PPP1R14A	brown
ANTXR1	brown
GPR68	brown
LGALS1	brown
WDR86	brown
CA11	brown
LYPD3	brown
EPHA4	brown
ECM1	brown
S1PR3	brown
MEGF6	brown
HSPA2	brown
SGIP1	brown
PRKD1	brown
LRIG1	brown
C5orf13	brown
HSPB2	brown
FXYD5	brown
TMSB15A	brown
LOC284297	brown
SH3PXD2B	brown
PLEKHA4	brown
C14orf132	brown
MGC39900	brown
C4orf48	brown
C15orf58	brown
KIT	brown
PGM2L1	brown
LIMS2	brown
FAM164A	brown
SMYD3	brown
PYGL	brown
EFNB3	brown
ANGPT2	brown
PIM1	brown
SLC25A12	brown
DSG3	brown
ANGPTL4	brown
PPAPDC1A	brown
DDIT4L	brown
PRRG1	brown
FSCN1	brown
ESM1	brown
ISM1	brown
RFTN2	brown
CLEC11A	brown
AHNAK	brown
FAM110B	brown
NUAK1	brown
C19orf51	brown
REEP1	brown
FBN1	brown
CRIP2	brown
MATN3	brown
LAYN	brown
OLFML2A	brown
COL4A2	brown
GPR177	brown
JAM3	brown
MC1R	brown
DPYSL4	brown
CADM1	brown
CPT1C	brown
MMP2	brown
SFRP4	brown
ISLR2	brown
IER3	brown
IGF2	brown
TUBB6	brown
DNM3	brown
KCNK12	brown
TMEM173	brown
MEX3B	brown
SCHIP1	brown
VPS37D	brown
STRA6	brown
CSRP2	brown
NEXN	brown
ZNF532	brown
ST3GAL4	brown
LRP1	brown
COL8A2	brown
TSHZ3	brown
CALD1	brown
SH3PXD2A	brown
FAM80B	brown
EFS	brown
HOMER3	brown
MUM1L1	brown
PRSS23	brown
TRPV2	brown
C7orf68	brown
WDR54	brown
KCNS3	brown
CCDC74A	brown
MIR21	brown
PCDHB12	brown
LAMA4	brown
BNC2	brown
NOTCH3	brown
ZBTB46	brown
PAM	brown
STK38L	brown
PCDH18	brown
KDELR3	brown
GPR56	brown
HTRA1	brown
HAND2	brown
MXRA8	brown
B3GALNT1	brown
COPZ2	brown
DENND2A	brown
MEIS3P1	brown
C13orf15	brown
TELO2	brown
SYTL4	brown
ERRFI1	brown
FLJ46906	brown
DYNC2H1	brown
SERPINB2	brown
RGMA	brown
SPG3A	brown
C5orf62	brown
SYT11	brown
SEMA3F	brown
LOC440157	brown
STC1	brown
COL4A1	brown
PRRX1	brown
POU5F1P1	brown
GRAMD1A	brown
TNNC2	brown
C13orf33	brown
KHDRBS3	brown
LOC401115	brown
NCRNA00085	brown
BGN	brown
KCNQ1OT1	brown
PCDHB2	brown
KIF3C	brown
C16orf45	brown
CNN3	brown
PRR16	brown
FLJ39632	brown
KCTD15	brown
NRCAM	brown
SIPA1L2	brown
TMEM91	brown
FREQ	brown
MCAM	brown
CNTNAP1	brown
MYLK	brown
PABPC4L	brown
NELF	brown
LMCD1	brown
TNFRSF12A	brown
CLSTN2	brown
RAI14	brown
LOC729252	brown
PTRF	brown
TRIL	brown
TMEM90B	brown
TMEM26	brown
PCDHB4	brown
ITGA5	brown
CRYBB2	brown
TBC1D2	brown
C2orf27A	brown
SLC25A37	brown
TCEAL2	brown
ST6GALNAC5	brown
TYRP1	brown
HES2	brown
LOC727901	brown
ETS2	brown
PLXNA3	brown
NAALADL1	brown
JAG1	brown
PHLDA1	brown
ZNF175	brown
SC65	brown
THBD	brown
CCNJL	brown
AMOT	brown
RNF24	brown
TMEM145	brown
UNC5B	brown
EPHB2	brown
ZNF606	brown
STX2	brown
TPBG	brown
SCRG1	brown
SSH1	brown
SMO	brown
DLG4	brown
SHROOM2	brown
LOC283050	brown
CHPF	brown
P4HA2	brown
NLGN2	brown
SYDE1	brown
PALM2	brown
APOL1	brown
SORT1	brown
CACNA2D3	brown
CCDC126	brown
C16orf79	brown
LOC731954	brown
GDPD5	brown
MYCN	brown
FLNA	brown
TPM1	brown
FERMT2	brown
AUTS2	brown
PLXNA1	brown
IER5L	brown
NANOS3	brown
EHD2	brown
CALHM3	brown
LOC642477	brown
TNFAIP6	brown
RAB23	brown
ACCN2	brown
FGF11	brown
ZNF845	brown
C3orf59	brown
LOC440160	brown
IL17D	brown
LOC649366	brown
TRO	brown
B3GALTL	brown
NDST1	brown
ANKDD1A	brown
LOC100134424	brown
FAM26A	brown
FAM80A	brown
SLC25A29	brown
ENTPD4	brown
COL12A1	brown
STON1	brown
FGD1	brown
CRELD2	brown
POL3S	brown
DTX3	brown
ACTN1	brown
TRIM46	brown
PRAGMIN	brown
IL11	brown
ZNF841	brown
BHLHB2	brown
TP53INP2	brown
GSTT2	brown
ARAP3	brown
ZNF502	brown
NUMBL	brown
PDXK	brown
PTGER1	brown
WFS1	brown
PLOD1	brown
ETV5	brown
LOC402560	brown
LOC100129781	brown
FHL3	brown
LMOD1	brown
UBE2Q2	brown
LEPRE1	brown
CYP27C1	brown
ARHGEF17	brown
APLN	brown
NID2	brown
MGC18216	brown
IL28RA	brown
DHX32	brown
LOC100129668	brown
TTYH3	brown
C17orf91	brown
PHLDB1	brown
LRRC8A	brown
CNN2	brown
GSDMC	brown
PKM2	brown
ITPKB	brown
PLK2	brown
TRAF5	brown
LOC646082	brown
LOC100129828	brown
BARX1	brown
CRTAC1	brown
MYO1D	brown
TMED3	brown
GNAI1	brown
DKK4	brown
PCGF2	brown
TKT	brown
CPNE4	brown
LOC730994	brown
ZFP37	brown
IDS	brown
LOC441150	brown
SERPINH1	brown
SPSB1	brown
ELOVL4	brown
LOC550643	brown
ZNF211	brown
LOC654103	brown
LOC388588	brown
JUN	brown
PRRT2	brown
PEG3	brown
SEMA7A	brown
PDGFB	brown
PLEKHG2	brown
LOC100144604	brown
C10orf99	brown
TWSG1	brown
LOH3CR2A	brown
LHPP	brown
MMP23A	brown
TRAM2	brown
GAS6	brown
GPR87	brown
ZDHHC8	brown
FAM129B	brown
CALU	brown
TGFB1I1	brown
HRK	brown
RGS11	brown
SH3RF3	brown
PLEKHG1	brown
KCTD11	brown
ZCCHC24	brown
LOC100190939	brown
GLI2	brown
KIF26B	brown
SOX4	brown
PODXL	brown
CCDC71	brown
ADARB1	brown
MPL	brown
DKFZp761P0423	brown
C9orf127	brown
MAP4K2	brown
PHACTR2	brown
ATL1	brown
ITGB5	brown
SAMD14	brown
LOC727877	brown
ZNF365	brown
SOX15	brown
C1orf198	brown
RNF144	brown
PRICKLE2	brown
KCTD10	brown
IFT57	brown
LAMB2	brown
ARL3	brown
ARPC1B	brown
FGF2	brown
NOD1	brown
DOCK1	brown
RNF144A	brown
[truncated: 3,503 more rows]
