# Supplementary material for: Transcriptome and DNA methylation analysis reveals molecular mechanisms underlying intrahepatic cholangiocarcinoma progression
Source: J Cell Mol Med. 2021 May 19;25(13):6373–87. doi: 10.1111/jcmm.16615 (PMC8256365; doi:10.1111/jcmm.16615)
Supplement: Supplementary file 2 — Table S2 [file JCMM-25-6373-s001.xlsx]

## Sheet: Table_S2_hubs_turquoise_green
gene	module
CDH3	turquoise
HOXB7	turquoise
SLC2A1	turquoise
TMEM45B	turquoise
CYP2S1	turquoise
MALL	turquoise
TRIM31	turquoise
CYP4F12	turquoise
FLJ22662	turquoise
NBL1	turquoise
PFKFB4	turquoise
CENPV	turquoise
GSDMB	turquoise
RAPGEFL1	turquoise
NT5E	turquoise
CBLC	turquoise
C1orf93	turquoise
EFNB1	turquoise
PCSK5	turquoise
RIPK3	turquoise
LIPG	turquoise
SMPDL3B	turquoise
PAQR7	turquoise
RIN1	turquoise
ERO1L	turquoise
CORO2A	turquoise
FLJ22795	turquoise
COTL1	turquoise
LY6E	turquoise
NOS3	turquoise
EFHD2	turquoise
RRAS	turquoise
VIL2	turquoise
TMEM141	turquoise
FKBP1B	turquoise
TNFRSF14	turquoise
AIM1	turquoise
IFI27L2	turquoise
WDFY1	turquoise
HDAC1	turquoise
PRKCZ	turquoise
GDE1	turquoise
OSBPL7	turquoise
TMEM159	turquoise
SIDT2	turquoise
LOC285016	green
FAM150B	green
HOMER2	green
BEX2	green
ONECUT1	green
FAM171A1	green
PHYHIPL	green
PDGFD	green
NME5	green
LDOC1	green
NUAK2	green
SLC17A4	green
S100A1	green
CSPP1	green
KLHDC9	green
ZBTB20	green
FAM135B	green
LOC389599	green
KLF15	green
SHANK2	green
C14orf147	green
TACC1	green
TBC1D8	green
MCCC1	green
FBXO15	green
KCTD3	green
LASS2	green
ATP6V0E2	green
KIAA0460	green
DHRSX	green
VEPH1	green
LYPLAL1	green
LOC100132717	green
ENAM	green
SMYD2	green
C2orf67	green
BOLA1	green
MCL1	green
ENSA	green
SNURF	green
LOC100130707	green
LCMT2	green
DSTYK	green
LOC441179	green
MRPL24	green
LOC100133224	green
PAQR6	green
SNX27	green
SCYL1BP1	green
MDC1	green
CSTF2T	green
TARS2	green
