# Supplementary material for: Transcriptome and DNA methylation analysis reveals molecular mechanisms underlying intrahepatic cholangiocarcinoma progression
Source: J Cell Mol Med. 2021 May 19;25(13):6373–87. doi: 10.1111/jcmm.16615 (PMC8256365; doi:10.1111/jcmm.16615)
Supplement: Supplementary file 3 — Table S3 [file JCMM-25-6373-s003.xlsx]

## Sheet: CDH3_KEGG_HEDGEHOG_SIGNALING_PA
PROBE	RANK IN GENE LIST	RANK METRIC SCORE	RUNNING ES	CORE ENRICHMENT
WNT5B	187	0.50169	0.0640351	Yes
WNT2	196	0.494655	0.133596	Yes
WNT5A	220	0.478365	0.20031	Yes
GLI2	530	0.334746	0.236327	Yes
WNT7A	540	0.33295	0.283016	Yes
HHIP	716	0.288691	0.31741	Yes
WNT10A	749	0.282891	0.356193	Yes
BMP7	895	0.257882	0.387328	Yes
BMP4	975	0.245849	0.419168	Yes
RAB23	1213	0.218334	0.441369	Yes
GAS1	1229	0.216287	0.471365	Yes
GSK3B	1340	0.202622	0.495972	Yes
GLI3	1693	0.175407	0.507922	Yes
CSNK1D	2030	0.152584	0.517232	Yes
SUFU	2465	0.130312	0.519828	Yes
PRKACB	2889	0.114562	0.520601	Yes
CSNK1A1	3071	0.108505	0.529331	Yes
IHH	3125	0.106467	0.542435	Yes
DHH	3237	0.10343	0.552999	Yes
BMP2	3241	0.103303	0.567477	Yes
WNT10B	3508	0.0962343	0.571379	Yes
GLI1	3526	0.0956823	0.584272	Yes
WNT7B	5156	0.0639462	0.533975	No
CSNK1E	5497	0.0591476	0.529945	No
WNT9B	6657	0.0456595	0.494183	No
CSNK1A1L	6706	0.045079	0.4988	No
WNT16	7112	0.0409913	0.489839	No
WNT6	7434	0.0380679	0.483524	No
WNT11	7520	0.0373372	0.485701	No
WNT9A	9240	0.0240498	0.426492	No
CSNK1G2	14350	-0.00662192	0.241361	No
WNT3A	15286	-0.0116438	0.208954	No
PRKACA	15608	-0.0133874	0.199154	No
PRKACG	17228	-0.0228918	0.143423	No
BMP8B	19102	-0.0353889	0.0802076	No
STK36	19458	-0.03811	0.0726604	No
CSNK1G1	20117	-0.0433678	0.0548206	No
SMO	20136	-0.0435009	0.060308	No
PTCH1	20272	-0.0447496	0.0617107	No
ZIC2	20801	-0.0492954	0.0494425	No
BTRC	21096	-0.052271	0.0461166	No
CSNK1G3	21242	-0.0540982	0.0484752	No
WNT8A	21667	-0.0582024	0.0412524	No
WNT4	22613	-0.0703665	0.0167729	No
WNT3	23314	-0.080592	0.00266013	No
BMP5	23799	-0.0896636	-0.00230507	No
WNT2B	25023	-0.119527	-0.029967	No
PRKX	25456	-0.135619	-0.0265489	No
LRP2	25816	-0.152702	-0.0180598	No
FBXW11	26604	-0.2123	-0.0167421	No
BMP6	27213	-0.351444	0.0107437	No

## Sheet: CDH3_REACTOME_COLLAGEN_BIOSYNTH
PROBE	RANK IN GENE LIST	RANK METRIC SCORE	RUNNING ES	CORE ENRICHMENT
COL17A1	26	0.834076	0.0719133	Yes
COL22A1	161	0.530173	0.113345	Yes
COL7A1	204	0.489816	0.154602	Yes
PLOD2	303	0.427639	0.188388	Yes
COL11A1	347	0.405309	0.222227	Yes
PCOLCE2	351	0.403768	0.257389	Yes
COL13A1	433	0.375803	0.287266	Yes
COL6A2	438	0.372839	0.31969	Yes
COL5A2	453	0.365863	0.35114	Yes
COL1A1	474	0.35769	0.381657	Yes
COL6A3	487	0.354928	0.412224	Yes
COL10A1	491	0.353236	0.442972	Yes
COL8A1	528	0.334847	0.470911	Yes
COL12A1	578	0.322043	0.497258	Yes
COL5A1	647	0.303562	0.521298	Yes
COL9A2	690	0.29411	0.54546	Yes
COL1A2	750	0.282845	0.568018	Yes
COL15A1	758	0.281654	0.592367	Yes
COL6A1	831	0.267807	0.613138	Yes
P4HA1	947	0.250046	0.630791	Yes
COL5A3	1077	0.23337	0.646478	Yes
COL3A1	1097	0.231392	0.665999	Yes
P4HA2	1225	0.217186	0.680344	Yes
SERPINH1	1277	0.210592	0.696882	Yes
COL16A1	1393	0.197943	0.709984	Yes
COL8A2	1624	0.180236	0.717349	Yes
PLOD1	1679	0.176092	0.730765	Yes
PCOLCE	1976	0.155349	0.733551	Yes
COL4A1	2077	0.149897	0.743003	Yes
COL4A2	2181	0.143423	0.751779	Yes
COL24A1	2332	0.136131	0.758206	Yes
COL28A1	2378	0.134268	0.768295	Yes
COL23A1	2489	0.129123	0.775567	Yes
TLL1	3501	0.0965672	0.747171	No
COL4A5	3586	0.0943151	0.75235	No
P4HA3	5708	0.0564938	0.680014	No
COL4A4	7032	0.0418846	0.635475	No
P4HB	7961	0.0336895	0.604609	No
ADAMTS14	8474	0.0295565	0.588538	No
COL4A6	8837	0.0267547	0.577688	No
COL6A6	9910	0.0193141	0.54032	No
COL2A1	10018	0.0186495	0.538051	No
CRTAP	11680	0.00817131	0.478253	No
COL19A1	11761	0.007679	0.476009	No
COL9A1	11942	0.00664224	0.470032	No
COL11A2	12728	0.00215063	0.441621	No
COL20A1	13424	-0.00159054	0.416441	No
ADAMTS2	14203	-0.00575709	0.3886	No
PLOD3	15585	-0.0132568	0.339446	No
ADAMTS3	16064	-0.0159073	0.323422	No
BMP1	18182	-0.0289889	0.248829	No
COL25A1	18415	-0.0305638	0.243047	No
PPIB	20644	-0.0479598	0.166068	No
COL21A1	20954	-0.0507263	0.159242	No
COL9A3	22376	-0.0671658	0.113341	No
COL4A3	24196	-0.098508	0.0556774	No
COL14A1	24269	-0.100074	0.0617962	No
TLL2	24502	-0.105493	0.0625595	No
COL18A1	25415	-0.134153	0.0410532	No
COL27A1	27300	-0.402508	0.00757777	No

## Sheet: EFHD2_GO_CHROMOSOME_SEPARATION
PROBE	RANK IN GENE LIST	RANK METRIC SCORE	RUNNING ES	CORE ENRICHMENT
CDC20	169	0.549077	0.0422542	Yes
BUB1	208	0.519561	0.0866814	Yes
TTK	247	0.494279	0.128879	Yes
BLM	453	0.395294	0.156261	Yes
CENPE	474	0.389869	0.189909	Yes
TOP2A	482	0.387101	0.223787	Yes
PTTG3P	491	0.384197	0.257372	Yes
AURKB	522	0.373186	0.289184	Yes
DLGAP5	570	0.358386	0.319071	Yes
PLK1	615	0.346048	0.34798	Yes
CENPF	706	0.324773	0.373336	Yes
PTTG1	805	0.305937	0.39674	Yes
TRIP13	812	0.304808	0.423398	Yes
NDC80	831	0.301478	0.449324	Yes
ESPL1	868	0.295071	0.47403	Yes
NCAPD2	1041	0.269527	0.491525	Yes
CCNB1	1199	0.248925	0.507751	Yes
TACC3	1207	0.248281	0.529388	Yes
NEK6	1344	0.233266	0.544999	Yes
FBXO5	1482	0.218884	0.559304	Yes
CDC6	1631	0.205012	0.571986	Yes
NCAPD3	1639	0.204279	0.589743	Yes
BUB1B	1836	0.191412	0.599476	Yes
EME1	1939	0.184125	0.611993	Yes
MAD2L1	1967	0.18219	0.627073	Yes
TPR	1986	0.18073	0.642353	Yes
MAD1L1	3009	0.130301	0.616585	No
RAD21	3376	0.116721	0.613534	No
CDT1	3706	0.106661	0.610946	No
ANAPC11	4427	0.0884015	0.592493	No
RB1	4543	0.0859734	0.595881	No
TEX11	4565	0.0854687	0.602652	No
RMI1	4650	0.0834679	0.606949	No
CDC26	5553	0.0668379	0.57996	No
XRCC3	5801	0.0627569	0.57649	No
HECW2	5887	0.0613762	0.578803	No
NCAPH	6337	0.0547703	0.567264	No
TOP3A	6751	0.0498278	0.556601	No
PPP2R1A	7534	0.0404062	0.531656	No
ANAPC5	7565	0.0401233	0.534101	No
MAD2L2	8186	0.0339831	0.514495	No
TOP2B	8751	0.0288134	0.496475	No
MUS81	8919	0.0273005	0.492794	No
EME2	9174	0.0252064	0.485757	No
MLH1	9197	0.0250383	0.487163	No
RECQL5	9508	0.0226041	0.477855	No
GEN1	10023	0.018708	0.460767	No
ZW10	11557	0.00852833	0.405633	No
DYNC1LI1	12286	0.00415836	0.37946	No
NUMA1	13440	-0.0029797	0.33769	No
ANAPC1	13594	-0.00398908	0.332464	No
ZNF207	13779	-0.00518076	0.326213	No
ATM	13954	-0.00623649	0.32042	No
USP44	15394	-0.0149872	0.269283	No
PCID2	16068	-0.0190182	0.246425	No
CSNK2A2	16797	-0.0237152	0.221977	No
TEX14	17169	-0.0263018	0.210772	No
CDC23	17206	-0.0264914	0.211795	No
CUL3	17217	-0.026558	0.213772	No
NCAPH2	18146	-0.0330742	0.182858	No
LCMT1	18387	-0.0349496	0.177191	No
HFM1	19781	-0.0466437	0.130522	No
PSMG2	20349	-0.0518418	0.114423	No
ANAPC4	20898	-0.0573794	0.0995048	No
MOS	22011	-0.0712312	0.0652475	No
APC	22424	-0.0772542	0.0570399	No
DIS3L2	22521	-0.0786972	0.0604794	No
BUB3	22821	-0.0832591	0.0569207	No
NSMCE2	23314	-0.0925077	0.0471417	No
MSH4	23598	-0.0986669	0.0455249	No
IK	23953	-0.106652	0.0420239	No
SMARCAD1	24280	-0.115476	0.0403216	No
CSNK2A1	24287	-0.115652	0.0503006	No
DUSP1	24432	-0.119788	0.0556134	No
KLHL22	24656	-0.126833	0.0586675	No
RIOK2	24734	-0.129581	0.0672863	No
CDK5RAP2	25259	-0.149666	0.0613806	No
MAPK15	26535	-0.23329	0.0354709	No

## Sheet: EFHD2_KEGG_O_GLYCAN_BIOSYNTHESI
NAME	PROBE	RANK IN GENE LIST	RANK METRIC SCORE	RUNNING ES	CORE ENRICHMENT
row_0	ST6GALNAC1	4	1.22653	0.218729	Yes
row_1	GALNT12	111	0.642805	0.329582	Yes
row_2	GCNT3	151	0.573136	0.430439	Yes
row_3	GALNT6	226	0.509284	0.518629	Yes
row_4	GCNT1	251	0.492647	0.605669	Yes
row_5	GALNT5	273	0.476799	0.68999	Yes
row_6	C1GALT1	327	0.442858	0.76709	Yes
row_7	GALNT4	917	0.287638	0.796989	Yes
row_8	ST3GAL2	2969	0.132019	0.745922	No
row_9	GALNTL6	3619	0.109314	0.741816	No
row_10	GALNT3	3908	0.101155	0.749388	No
row_11	GALNT1	4046	0.0973653	0.761778	No
row_12	GALNT10	4277	0.0917195	0.769777	No
row_13	GALNT7	4934	0.0777383	0.759781	No
row_14	GALNT17	5114	0.0743054	0.766528	No
row_15	B4GALT5	7433	0.0417099	0.689631	No
row_16	GALNT2	7619	0.0396749	0.68998	No
row_17	C1GALT1C1	8607	0.0300988	0.65944	No
row_18	ST3GAL1	11015	0.0118238	0.573971	No
row_19	GALNT9	13704	-0.00467048	0.477003	No
row_20	GCNT4	14170	-0.00760067	0.46144	No
row_21	GALNT13	14624	-0.010286	0.446793	No
row_22	GALNT14	15281	-0.0142664	0.425471	No
row_23	GALNT11	18421	-0.0351993	0.31754	No
row_24	B3GNT6	22164	-0.0731427	0.19444	No

## Sheet: ONECUT1_GO_BLOOD_VESSEL_ENDOTHE
PROBE	RANK IN GENE LIST	RANK METRIC SCORE	RUNNING ES	CORE ENRICHMENT
MAP2K5	659	0.283261	-0.00564426	No
HIF1A	767	0.264913	0.00768152	No
PRKD1	832	0.25543	0.021961	No
EFNA1	1192	0.218274	0.0230475	No
SRPX2	1248	0.212427	0.0348582	No
FGFR1	2525	0.142144	-0.00250465	No
MECP2	3680	0.10801	-0.0376316	No
CARD10	4006	0.10084	-0.042943	No
STARD13	4094	0.0988654	-0.0396892	No
GATA2	4106	0.0985754	-0.033678	No
NRP1	4459	0.091001	-0.0406158	No
CSNK2B	4585	0.0889733	-0.0393936	No
MIR505	4713	0.0867708	-0.0383877	No
MAP2K3	4874	0.0841487	-0.0387578	No
MIR24-1	4937	0.0830443	-0.03562	No
ITGB1	5788	0.0706061	-0.0620757	No
MIA3	6253	0.0648428	-0.0748064	No
MIRLET7F1	6517	0.0615315	-0.0804104	No
MIR129-2	6529	0.0613589	-0.0768204	No
RHOJ	6585	0.060613	-0.0748862	No
NFE2L2	7237	0.0536455	-0.0951762	No
SIRT1	7334	0.0524398	-0.0952713	No
MAP3K3	7338	0.052427	-0.0919702	No
MIR101-2	7529	0.0505943	-0.0956191	No
MIR101-1	8342	0.0436007	-0.122444	No
MIR23B	8446	0.0426784	-0.12343	No
MIR200B	8677	0.0406967	-0.129183	No
PRKD2	8990	0.0382344	-0.138093	No
AMOTL1	10178	0.0292755	-0.179548	No
ANGPT1	11016	0.0234588	-0.208596	No
HDAC5	11212	0.0222339	-0.214272	No
MIR16-2	11385	0.0211945	-0.219176	No
AKT3	11510	0.0203744	-0.22238	No
MIR212	11959	0.0175293	-0.237605	No
NF1	12021	0.0171563	-0.238717	No
AMOT	12140	0.0164649	-0.241956	No
MIR10B	12154	0.0163632	-0.241366	No
MIR135B	12281	0.0155826	-0.244955	No
MIR483	12409	0.0147721	-0.248633	No
HDAC7	12486	0.0143255	-0.250477	No
MIR361	13146	0.0104508	-0.27387	No
HSPB1	13249	0.00983703	-0.276956	No
MIR497	13427	0.00863676	-0.282859	No
MIR152	13810	0.00605505	-0.296419	No
MIR126	14220	0.00357339	-0.311127	No
FGF18	14341	0.00285583	-0.315324	No
MIR23A	14513	0.00185778	-0.32145	No
NR2E1	14573	0.00148155	-0.323509	No
MIR342	14663	0.000932513	-0.326699	No
VEGFA	15054	-0.00167569	-0.340836	No
SPRED1	15222	-0.00285961	-0.34675	No
PDPK1	15377	-0.00367686	-0.352136	No
NOTCH1	15405	-0.00384174	-0.352873	No
MIR487B	15439	-0.0041513	-0.353808	No
GPLD1	15478	-0.00435896	-0.354913	No
CLEC14A	16044	-0.00782546	-0.375042	No
NR4A1	16294	-0.00935696	-0.383529	No
TDGF1	16486	-0.0105299	-0.389821	No
MIR200A	16518	-0.0107473	-0.390254	No
EGR3	17121	-0.0149801	-0.411269	No
FOXC2	17453	-0.0174546	-0.422225	No
MIR10A	17531	-0.0180346	-0.423864	No
MIR320A	17831	-0.0202883	-0.433466	No
MIR15A	17874	-0.0206326	-0.433658	No
MYH9	18023	-0.0218743	-0.437641	No
MIR503	18052	-0.0221238	-0.437225	No
SLIT2	18731	-0.0275387	-0.460199	No
MIR424	19063	-0.0306457	-0.470297	No
ITGB1BP1	19136	-0.031353	-0.470887	No
MMRN2	19331	-0.0332845	-0.475808	No
TBXA2R	19370	-0.0337555	-0.475	No
ALOX12	19713	-0.0371928	-0.485073	No
P2RX4	19965	-0.0401638	-0.491629	No
EMP2	20161	-0.0421636	-0.496009	No
VEGFC	20271	-0.0432155	-0.497179	No
GPX1	20350	-0.0440535	-0.497162	No
ADAM17	20472	-0.0454628	-0.498625	No
SOX18	20480	-0.0455669	-0.495916	No
SRF	20585	-0.0469462	-0.496661	No
MIR15B	20736	-0.0489064	-0.498958	No
MIR939	20790	-0.0497069	-0.497661	No
PIK3C2A	21319	-0.0568981	-0.513246	No
TMSB4X	21490	-0.0596829	-0.515573	No
ANGPT2	21641	-0.0623743	-0.516994	No
HDAC9	21743	-0.0640491	-0.516517	No
EPHB4	21950	-0.0673573	-0.51966	No
HMGB1	22246	-0.0737763	-0.525636	No
SP1	22398	-0.0772008	-0.526129	No
PRKCA	22576	-0.0811901	-0.527313	No
MEOX2	22729	-0.0846425	-0.527359	No
ACVRL1	22911	-0.0887975	-0.528193	Yes
PDCD10	23013	-0.0913524	-0.52594	Yes
PDGFB	23034	-0.0919663	-0.520687	Yes
KDR	23333	-0.100329	-0.525046	Yes
AGTR2	23393	-0.102376	-0.520541	Yes
CIB1	23421	-0.103034	-0.514824	Yes
JUP	23543	-0.106519	-0.512314	Yes
PTK2B	23624	-0.109542	-0.50811	Yes
APOE	23628	-0.109593	-0.50109	Yes
RHOA	23630	-0.109656	-0.493993	Yes
SCARB1	23656	-0.110206	-0.487736	Yes
DLL4	24049	-0.123581	-0.494016	Yes
CD40	24100	-0.125501	-0.487677	Yes
AKT1	24235	-0.130552	-0.484079	Yes
PLCG1	24267	-0.131765	-0.476639	Yes
PRCP	24465	-0.14002	-0.474726	Yes
NUS1	24573	-0.14538	-0.469177	Yes
HRG	24758	-0.153522	-0.46591	Yes
ABL1	24970	-0.163366	-0.46299	Yes
STAT5A	25048	-0.168015	-0.454872	Yes
PLK2	25143	-0.172917	-0.447056	Yes
VASH1	25316	-0.181995	-0.441499	Yes
ROBO1	25420	-0.187921	-0.433036	Yes
THBS1	25630	-0.201667	-0.427551	Yes
ETS1	25732	-0.209849	-0.417588	Yes
HMOX1	25825	-0.218418	-0.406739	Yes
EFNB2	25991	-0.233959	-0.397546	Yes
ID1	26130	-0.246412	-0.386556	Yes
PIK3R3	26213	-0.255631	-0.372921	Yes
MIR221	26359	-0.270154	-0.360642	Yes
FBXW7	26423	-0.278545	-0.344823	Yes
SH3BP1	26576	-0.301049	-0.33079	Yes
FGF2	26692	-0.321697	-0.314062	Yes
EPHA2	26756	-0.33528	-0.294551	Yes
MEF2C	26779	-0.338942	-0.273305	Yes
KLF4	26909	-0.366716	-0.254159	Yes
ANXA1	27045	-0.406385	-0.232653	Yes
NOS3	27141	-0.442788	-0.207317	Yes
FGFBP1	27268	-0.520769	-0.17804	Yes
APOA1	27344	-0.581778	-0.142931	Yes
GREM1	27355	-0.598183	-0.104381	Yes
PPARG	27432	-0.725161	-0.0599808	Yes
PTGS2	27488	-0.964097	0.000730823	Yes

## Sheet: ONECUT1_KEGG_JAK_STAT_SIGNALING
PROBE	RANK IN GENE LIST	RANK METRIC SCORE	RUNNING ES	CORE ENRICHMENT
SOCS2	590	0.296189	-0.000289338	No
IL6ST	780	0.262605	0.0116596	No
PRLR	1365	0.202542	0.00486618	No
BCL2L1	1617	0.184623	0.00895152	No
CRLF2	1690	0.179937	0.0192397	No
MYC	2072	0.160538	0.0168467	No
GHR	2231	0.153818	0.0221179	No
STAM	2282	0.151784	0.0311886	No
IL11RA	2914	0.12962	0.0174427	No
CLCF1	3366	0.115736	0.00927583	No
IL6R	3368	0.115706	0.0175464	No
EP300	3371	0.115599	0.0257727	No
EPOR	3747	0.106729	0.0197356	No
SOCS5	4494	0.0905972	-0.00101312	No
PIAS2	4629	0.0882091	0.000424483	No
AKT2	4735	0.0863611	0.00278885	No
STAM2	5010	0.0819401	-0.00133816	No
IFNA21	5045	0.0812804	0.00325524	No
SPRY2	5218	0.0784893	0.00260678	No
LIF	5311	0.0771831	0.00478713	No
PIK3R2	5524	0.074204	0.00236972	No
SPRY4	6080	0.067122	-0.0130867	No
PIAS4	6179	0.0658154	-0.0119417	No
CNTFR	6194	0.0655891	-0.00774422	No
CBL	6331	0.0640082	-0.00811718	No
PTPN11	6355	0.0637598	-0.00437981	No
SPRED2	6534	0.0612992	-0.00648162	No
PTPN6	6893	0.0572361	-0.015451	No
IL9	7242	0.0535904	-0.0243167	No
IL9R	7320	0.0525468	-0.0233571	No
IL22RA2	7397	0.0517853	-0.0224157	No
PIK3R1	7794	0.0483846	-0.0334087	No
STAT5B	8415	0.042958	-0.0529746	No
CISH	9405	0.0349165	-0.0865983	No
SOCS7	9425	0.0347449	-0.0847979	No
IL2	9562	0.0337914	-0.0873403	No
TYK2	10213	0.0290657	-0.109	No
AKT3	11510	0.0203744	-0.154883	No
IFNAR1	11679	0.0192617	-0.159637	No
IFNA16	11746	0.0188655	-0.160694	No
CCND1	11953	0.0175632	-0.166959	No
IL24	12112	0.0165867	-0.17154	No
IFNA8	12783	0.0125842	-0.195113	No
CSH1	13057	0.0109168	-0.204303	No
IL21	13449	0.00851693	-0.217975	No
IL20	13619	0.00729066	-0.223626	No
PRL	13963	0.00500835	-0.235797	No
IL4	14401	0.00253234	-0.25158	No
CREBBP	14567	0.00155122	-0.257496	No
IL5	14649	0.0010077	-0.260383	No
PIK3R5	15138	-0.00219985	-0.278053	No
IL15RA	15152	-0.00231907	-0.278361	No
SPRED1	15222	-0.00285961	-0.280677	No
IL12RB2	15357	-0.0035639	-0.285316	No
IFNA14	15681	-0.00558428	-0.296715	No
SPRY1	15819	-0.00632415	-0.301266	No
LEP	15900	-0.0069764	-0.303688	No
GH2	15913	-0.00705016	-0.30362	No
CSF2RB	16225	-0.00886773	-0.314345	No
STAT4	16452	-0.0103128	-0.321861	No
SOS2	16454	-0.010317	-0.321157	No
IFNA7	16599	-0.0113122	-0.325605	No
IFNA10	16619	-0.011413	-0.32548	No
STAT6	16924	-0.0136254	-0.335608	No
TSLP	17310	-0.0163874	-0.348496	No
IFNB1	17435	-0.0172931	-0.351784	No
MPL	17474	-0.0176134	-0.351908	No
SOS1	17618	-0.0187547	-0.355786	No
STAT1	17631	-0.0188639	-0.35487	No
JAK1	17748	-0.0196746	-0.357695	No
SOCS4	17854	-0.0204216	-0.360065	No
PIAS1	17869	-0.0205692	-0.359099	No
IL22	17964	-0.0213769	-0.360999	No
CSF3	18165	-0.0229038	-0.366661	No
TPO	18280	-0.0239721	-0.369104	No
IL5RA	18357	-0.0246108	-0.370114	No
CSF2RA	18364	-0.0246727	-0.368562	No
IL10	18992	-0.0300016	-0.389314	No
IL15	19405	-0.0340903	-0.401918	No
IL3	19707	-0.0371274	-0.410248	No
IL7	19996	-0.040483	-0.417863	No
IL19	20036	-0.0409682	-0.416347	No
IL26	20238	-0.0428949	-0.42061	No
IFNGR2	20315	-0.0435897	-0.420257	No
IL23A	20850	-0.0505888	-0.436133	No
IL12RB1	21400	-0.0581878	-0.452012	No
IL10RB	21454	-0.0590809	-0.449706	No
PIAS3	21594	-0.0615066	-0.450369	No
CBLB	21712	-0.0633941	-0.450091	No
CCND2	21929	-0.0669961	-0.453172	No
OSMR	21939	-0.0671623	-0.448679	No
IRF9	22364	-0.0765683	-0.458672	No
IFNW1	22577	-0.0811968	-0.460587	Yes
LEPR	22617	-0.082137	-0.456115	Yes
PIK3CB	22681	-0.0834739	-0.452424	Yes
GRB2	23010	-0.0912803	-0.457853	Yes
LIFR	23091	-0.0938936	-0.454034	Yes
CSF2	23434	-0.103316	-0.459111	Yes
IL22RA1	23638	-0.109798	-0.458644	Yes
IL20RB	23693	-0.111381	-0.45262	Yes
STAT2	23773	-0.113882	-0.44733	Yes
IL12A	23785	-0.114321	-0.439524	Yes
IL4R	23807	-0.114839	-0.432047	Yes
EPO	23850	-0.116242	-0.425236	Yes
CTF1	23866	-0.116645	-0.417409	Yes
IL13RA1	23878	-0.117155	-0.4094	Yes
PIK3CA	24219	-0.129833	-0.4125	Yes
AKT1	24235	-0.130552	-0.403674	Yes
IFNAR2	24315	-0.133616	-0.396968	Yes
IL21R	24555	-0.14437	-0.395334	Yes
CCND3	24662	-0.149083	-0.388503	Yes
IFNE	24711	-0.151261	-0.379397	Yes
IL3RA	24829	-0.156154	-0.37246	Yes
STAT5A	25048	-0.168015	-0.368362	Yes
STAT3	25130	-0.172263	-0.358953	Yes
IL2RA	25217	-0.176591	-0.349417	Yes
PIK3CD	25372	-0.185431	-0.34173	Yes
IL13RA2	25482	-0.192387	-0.331899	Yes
SOCS1	25669	-0.204236	-0.324031	Yes
CSF3R	26073	-0.242445	-0.321348	Yes
IFNGR1	26151	-0.248567	-0.306315	Yes
PIK3R3	26213	-0.255631	-0.29019	Yes
IL20RA	26239	-0.258001	-0.272581	Yes
IL11	26285	-0.262333	-0.255391	Yes
IL7R	26442	-0.283019	-0.24077	Yes
IL10RA	26550	-0.29668	-0.223379	Yes
CBLC	26559	-0.297787	-0.202292	Yes
IFNG	26592	-0.304291	-0.181615	Yes
PIK3CG	26630	-0.311006	-0.160638	Yes
SOCS3	26682	-0.320348	-0.139502	Yes
IL2RG	26699	-0.322328	-0.116945	Yes
IL2RB	26720	-0.327702	-0.0941483	Yes
OSM	26921	-0.369027	-0.0749606	Yes
PIM1	26981	-0.386639	-0.0493574	Yes
IL6	27100	-0.425267	-0.0231363	Yes
JAK2	27279	-0.529355	0.00836571	Yes

## Sheet: PHYHIPL_KEGG_CELL_CYCLE
PROBE	RANK IN GENE LIST	RANK METRIC SCORE	RUNNING ES	CORE ENRICHMENT
TGFB2	71	0.606646	0.0438293	No
GADD45B	1242	0.200744	0.0164864	No
ANAPC7	1514	0.17991	0.0203619	No
E2F5	1564	0.177115	0.0321264	No
WEE1	1933	0.155978	0.0306302	No
MYC	2180	0.144363	0.0326982	No
TP53	2426	0.134771	0.0340686	No
BUB3	2727	0.124868	0.0326738	No
SMAD4	2802	0.12268	0.0393604	No
RB1	3081	0.114241	0.0379555	No
CCNH	3377	0.106141	0.0353102	No
TGFB3	3881	0.0938264	0.0241309	No
EP300	3959	0.0922468	0.0283792	No
CDKN1C	4138	0.0880735	0.0286218	No
CDK7	4262	0.0858281	0.0307	No
CDKN2A	4473	0.0817103	0.0292877	No
SMC3	4739	0.0768984	0.0254997	No
CDKN1A	4984	0.0726762	0.0221552	No
SMC1B	5237	0.0688563	0.0182263	No
YWHAE	5612	0.063889	0.0094645	No
PCNA	6325	0.055266	-0.0122938	No
SMAD3	6517	0.0531019	-0.0152018	No
ATM	6844	0.0494617	-0.0233156	No
E2F3	6868	0.0492475	-0.0203867	No
TFDP2	7495	0.04293	-0.03995	No
YWHAQ	7530	0.0425746	-0.0379332	No
RBX1	7870	0.0396721	-0.0472706	No
ATR	8285	0.035949	-0.0596304	No
ANAPC4	8348	0.0354606	-0.0591798	No
PRKDC	8549	0.0339302	-0.0638833	No
GADD45A	8614	0.0333899	-0.0636642	No
CDC23	9034	0.0303189	-0.0766373	No
CREBBP	9283	0.0285541	-0.0835041	No
ANAPC10	9592	0.0262916	-0.092734	No
CCND2	10510	0.0204145	-0.124641	No
CDC16	10946	0.0174239	-0.139185	No
CCND1	11183	0.0159234	-0.146581	No
STAG1	11751	0.0124876	-0.16632	No
RBL1	11943	0.0112728	-0.172429	No
SKP1	12156	0.0101921	-0.179387	No
YWHAB	12867	0.00593472	-0.204847	No
SMC1A	12933	0.00559583	-0.206791	No
CDKN2C	13263	0.00376237	-0.218511	No
STAG2	13428	0.00280162	-0.224283	No
RBL2	13442	0.00271557	-0.224549	No
SMAD2	13451	0.0026608	-0.224638	No
ANAPC5	13515	0.00238879	-0.226754	No
ANAPC2	13912	-5.68864e-05	-0.241204	No
DBF4	14112	-0.00107628	-0.248385	No
YWHAH	15785	-0.0107137	-0.308591	No
CCNB3	16150	-0.01296	-0.320885	No
MCM3	16178	-0.0130827	-0.320869	No
YWHAZ	16469	-0.0150572	-0.330302	No
SKP2	16791	-0.0172487	-0.340698	No
MCM7	18025	-0.0255173	-0.383749	No
MDM2	18408	-0.0284412	-0.395515	No
CDK4	18941	-0.0328914	-0.412416	No
E2F1	19199	-0.0349715	-0.41912	No
CDC14B	19602	-0.0387379	-0.430828	No
ANAPC13	19629	-0.0390071	-0.428793	No
E2F4	19735	-0.0398497	-0.429576	No
CDC14A	19748	-0.0399765	-0.426955	No
CHEK2	20368	-0.0458473	-0.446039	No
ANAPC1	20534	-0.0477382	-0.448409	No
YWHAG	20703	-0.0495245	-0.450751	No
CUL1	20977	-0.0524514	-0.456702	No
CHEK1	21014	-0.0528643	-0.45397	No
CDKN1B	21230	-0.0553217	-0.457584	No
MAD2L2	21317	-0.0562905	-0.456416	No
TFDP1	21807	-0.062417	-0.469488	No
MCM5	22103	-0.0665775	-0.47516	No
CDC25B	22107	-0.0667153	-0.470165	No
CDC26	22252	-0.0687934	-0.470157	No
CDKN2B	22278	-0.069105	-0.465781	No
ZBTB17	22551	-0.0737951	-0.470062	No
GADD45G	22770	-0.0772242	-0.47211	No
FZR1	23221	-0.0863215	-0.481929	No
CCND3	23261	-0.0870299	-0.476693	No
MCM4	23425	-0.0907302	-0.475699	No
MCM6	23489	-0.0923854	-0.47093	No
CDK2	23531	-0.0935565	-0.465267	No
HDAC2	23816	-0.100827	-0.467917	No
RAD21	24221	-0.112911	-0.474023	No
ABL1	24322	-0.115956	-0.4688	No
MAD1L1	25031	-0.142362	-0.483748	Yes
ANAPC11	25325	-0.156628	-0.482457	Yes
MAD2L1	25478	-0.163849	-0.475467	Yes
PKMYT1	25531	-0.166905	-0.464593	Yes
CDK6	25536	-0.167056	-0.451956	Yes
HDAC1	25615	-0.171914	-0.441648	Yes
GSK3B	25697	-0.176725	-0.431081	Yes
CCNE1	25897	-0.190723	-0.42375	Yes
BUB1B	26083	-0.206549	-0.414698	Yes
CDKN2D	26104	-0.208249	-0.399492	Yes
CDC25C	26268	-0.224049	-0.388297	Yes
CDC6	26328	-0.230847	-0.372786	Yes
CCNB1	26407	-0.240241	-0.35725	Yes
ESPL1	26480	-0.253403	-0.340487	Yes
MCM2	26572	-0.266233	-0.323437	Yes
CDC7	26576	-0.26688	-0.303124	Yes
E2F2	26713	-0.290649	-0.285848	Yes
CCNA2	26800	-0.306506	-0.265533	Yes
CCNE2	26826	-0.31339	-0.242464	Yes
PTTG1	26858	-0.321101	-0.219025	Yes
CDC25A	26865	-0.324026	-0.19445	Yes
CCNB2	27069	-0.382387	-0.172598	Yes
PLK1	27134	-0.403535	-0.144056	Yes
SFN	27269	-0.478015	-0.112369	Yes
TTK	27277	-0.482722	-0.0756862	Yes
BUB1	27340	-0.535521	-0.036971	Yes
CDC20	27359	-0.562813	0.00543864	Yes

## Sheet: PHYHIPL_REACTOME_RHO_GTPASES_AC
PROBE	RANK IN GENE LIST	RANK METRIC SCORE	RUNNING ES	CORE ENRICHMENT
PMF1	764	0.260078	-0.0106188	No
TUBB6	1138	0.210478	-0.0102548	No
NUP98	1248	0.199877	-0.000954584	No
RANGAP1	1300	0.195661	0.0101836	No
ITGB1	1851	0.159969	0.000727883	No
TUBB2B	2260	0.140553	-0.00483239	No
DAAM1	2268	0.140249	0.00423074	No
PPP2CB	2618	0.12825	7.57045e-06	No
RANBP2	2683	0.126594	0.0060819	No
BUB3	2727	0.124868	0.0128084	No
CLASP2	3415	0.105423	-0.00527452	No
DYNC1I2	3657	0.0999627	-0.00743333	No
CLASP1	5062	0.0713303	-0.0539647	No
RHOB	5204	0.0693484	-0.0545059	No
NUP133	5565	0.0645114	-0.0633658	No
CENPT	5569	0.0644985	-0.0591898	No
FMNL2	5860	0.0608695	-0.0657355	No
PAFAH1B1	6064	0.0585242	-0.06926	No
ITGB3BP	6150	0.0574665	-0.0685457	No
MIS12	6241	0.0562929	-0.0680919	No
PFN1	7427	0.0435552	-0.108471	No
NSL1	7829	0.040012	-0.120456	No
ZWILCH	8044	0.0380616	-0.125742	No
DVL2	8272	0.0360664	-0.131635	No
PPP2R1B	8980	0.0306892	-0.155414	No
DYNC1H1	9255	0.0287938	-0.163507	No
TUBB2A	9745	0.0252654	-0.179685	No
TUBA8	9757	0.0251684	-0.178415	No
PPP2R5E	10054	0.0231006	-0.187689	No
ACTG1	10104	0.022838	-0.187961	No
RHOC	10179	0.022391	-0.189175	No
RPS27	10255	0.0218995	-0.190459	No
DVL3	10441	0.0208045	-0.195833	No
PPP2R5C	10448	0.0207896	-0.19467	No
TUBB1	10948	0.0173871	-0.211737	No
CDC42	11241	0.0156466	-0.221361	No
PPP2R5A	11635	0.013213	-0.234834	No
FMNL3	11709	0.0127511	-0.236653	No
DYNC1LI1	12193	0.00993056	-0.253631	No
PPP2CA	12204	0.00990718	-0.253338	No
PPP2R5D	12261	0.00959477	-0.254746	No
DYNLL1	12372	0.00893299	-0.258169	No
KIF2A	12522	0.00797951	-0.26308	No
DYNLL2	12589	0.00759458	-0.264985	No
MAPRE1	12739	0.00676626	-0.269977	No
NUP160	14157	-0.00136394	-0.321632	No
TUBA3E	14180	-0.00153119	-0.322334	No
EVL	14218	-0.00173333	-0.32357	No
SEH1L	14666	-0.00427308	-0.339609	No
CENPM	14769	-0.00489039	-0.343009	No
CLIP1	15038	-0.00628546	-0.352378	No
RHOD	16133	-0.0128487	-0.391475	No
NDEL1	16440	-0.0148157	-0.401665	No
NUP43	17229	-0.0200661	-0.429107	No
TUBA3C	17758	-0.0236203	-0.446819	No
FMNL1	18331	-0.0278229	-0.465859	No
TUBB8	19348	-0.036445	-0.500539	No
NUDC	19416	-0.0370739	-0.500522	No
ZW10	19427	-0.0371688	-0.498418	No
B9D2	19678	-0.0394655	-0.504925	No
NUP37	19911	-0.0415924	-0.510634	No
RAC1	19917	-0.0416478	-0.508049	No
PPP1CC	19985	-0.0422645	-0.507687	No
TUBB3	20007	-0.042473	-0.505632	No
CENPH	20191	-0.0441834	-0.509379	No
XPO1	20333	-0.0455207	-0.511503	No
CENPI	20582	-0.0481432	-0.517361	No
DSN1	20952	-0.0521739	-0.527369	No
DIAPH3	21110	-0.053891	-0.529522	No
PPP2R1A	21525	-0.0587646	-0.540736	No
RCC2	21799	-0.062369	-0.546561	No
SRF	21885	-0.0635313	-0.545444	No
DYNC1LI2	21894	-0.0636431	-0.541507	No
NUP85	21973	-0.0646351	-0.540061	No
TUBA1A	21989	-0.0648382	-0.5363	No
AHCTF1	22172	-0.0677729	-0.538444	No
RHOA	22265	-0.0689609	-0.537221	No
SPC25	22403	-0.071089	-0.537501	No
TUBA3D	22552	-0.0738324	-0.537999	No
TUBA1B	22884	-0.0794672	-0.544807	No
SEC13	23500	-0.0927885	-0.5611	Yes
CENPL	23636	-0.0960296	-0.559649	Yes
ACTB	23819	-0.100901	-0.559591	Yes
CKAP5	23839	-0.101636	-0.553532	Yes
TUBA4A	23985	-0.105568	-0.551812	Yes
SRC	24232	-0.113343	-0.553265	Yes
TUBA1C	24265	-0.114202	-0.546845	Yes
DIAPH1	24378	-0.11792	-0.5431	Yes
CENPO	24544	-0.123245	-0.540937	Yes
CENPK	24554	-0.123601	-0.533053	Yes
KNTC1	24566	-0.124073	-0.52521	Yes
TAOK1	24940	-0.138397	-0.529636	Yes
MAD1L1	25031	-0.142362	-0.523463	Yes
DIAPH2	25117	-0.146486	-0.516834	Yes
INCENP	25278	-0.154168	-0.512433	Yes
DVL1	25321	-0.156487	-0.503569	Yes
MAD2L1	25478	-0.163849	-0.498379	Yes
NUP107	25591	-0.170414	-0.491146	Yes
SRGAP2	25623	-0.172552	-0.480813	Yes
PPP2R5B	25719	-0.177574	-0.472484	Yes
TUBAL3	25734	-0.178492	-0.461135	Yes
CENPN	25794	-0.18276	-0.451146	Yes
CENPP	25815	-0.183997	-0.439651	Yes
CENPQ	25824	-0.184465	-0.427687	Yes
SPC24	25836	-0.185453	-0.415766	Yes
SKA2	25987	-0.198506	-0.408054	Yes
BUB1B	26083	-0.206549	-0.397799	Yes
NDE1	26130	-0.210108	-0.385519	Yes
NUF2	26139	-0.21141	-0.371764	Yes
NDC80	26503	-0.256813	-0.367956	Yes
ZWINT	26554	-0.262997	-0.352307	Yes
SKA1	26773	-0.301454	-0.340238	Yes
KIF18A	26851	-0.319	-0.321854	Yes
DYNC1I1	26883	-0.327682	-0.301214	Yes
CENPA	26959	-0.348276	-0.280811	Yes
AURKB	27059	-0.379811	-0.25919	Yes
CENPF	27107	-0.393192	-0.234781	Yes
PLK1	27134	-0.403535	-0.208918	Yes
CENPE	27146	-0.409291	-0.182125	Yes
KIF2C	27226	-0.454746	-0.154795	Yes
BIRC5	27230	-0.457735	-0.12449	Yes
CDCA8	27234	-0.46139	-0.0939431	Yes
PFN2	27240	-0.46447	-0.0632643	Yes
BUB1	27340	-0.535521	-0.0312973	Yes
CDC20	27359	-0.562813	0.00544108	Yes
